# Supplementary material for: Linear and Nonlinear Optical Properties from TDOMP2 Theory
Source: J Chem Theory Comput. 2022 Apr 18;18(6):3687–702. doi: 10.1021/acs.jctc.1c01309 (PMC9202312; doi:10.1021/acs.jctc.1c01309)
Supplement: Supplementary file 1 — ct1c01309_si_001.zip [file ct1c01309_si_001.zip › manuscript.bib]

@article{kats2006local_cc2b,
  title={{Local CC2 electronic excitation energies for large molecules with density fitting}},
  author={Kats, Danylo and Korona, Tatiana and Sch{\"u}tz, Martin},
  journal={J. Chem. Phys.},
  volume={125},
  pages={104106},
  year={2006}
}

@article{Arponen_1983,
title = {Variational principles and linked-cluster exp S expansions for static and dynamic many-body problems},
journal = {Ann. Phys.},
volume = {151},
number = {2},
pages = {311-382},
year = {1983},
doi = {https://doi.org/10.1016/0003-4916(83)90284-1},
author = {Jouko Arponen}
}

@article{Christiansen_cc2_1995,
  title={The second-order approximate coupled cluster singles and doubles model CC2},
  author={Christiansen, Ove and Koch, Henrik and J{\o}rgensen, Poul},
  journal={Chem. Phys. Lett.},
  volume={243},
  number={5-6},
  pages={409--418},
  year={1995},
  publisher={Elsevier}
}

@article{Sherill_OCC_1998,
author = {Sherrill,C. David  and Krylov,Anna I.  and Byrd,Edward F. C.  and Head-Gordon,Martin },
title = {Energies and analytic gradients for a coupled-cluster doubles model using variational Brueckner orbitals: Application to symmetry breaking in \ch{O4+}},
journal = {J. Chem. Phys.},
volume = {109},
number = {11},
pages = {4171-4181},
year = {1998},
doi = {10.1063/1.477023},

URL = { 
        https://doi.org/10.1063/1.477023
    
},
eprint = { 
        https://doi.org/10.1063/1.477023
    
}

}

@article{Pedersen_OCC_1999,
author = {Pedersen,Thomas Bondo  and Koch,Henrik  and H{\"a}ttig,Christof },
title = {Gauge invariant coupled cluster response theory},
journal = {J. Chem. Phys.},
volume = {110},
number = {17},
pages = {8318-8327},
year = {1999},
doi = {10.1063/1.478742},

URL = { 
        https://doi.org/10.1063/1.478742
    
},
eprint = { 
        https://doi.org/10.1063/1.478742
    
}

}

@article{Larsen_polarizabilities_1999,
author = {Larsen,Helena  and Olsen,Jeppe  and Hättig,Christof  and J{\o}rgensen,Poul  and Christiansen,Ove  and Gauss,Jürgen },
title = {Polarizabilities and first hyperpolarizabilities of HF, Ne, and BH from full configuration interaction and coupled cluster calculations},
journal = {J. Chem. Phys.},
volume = {111},
number = {5},
pages = {1917-1925},
year = {1999},
doi = {10.1063/1.479460},

URL = { 
        https://doi.org/10.1063/1.479460
    
},
eprint = { 
        https://doi.org/10.1063/1.479460
    
}

}

@article{NOCC_Pedersen_2001,
author = {Pedersen,Thomas Bondo  and Fernández,Berta  and Koch,Henrik },
title = {Gauge invariant coupled cluster response theory using optimized nonorthogonal orbitals},
journal = {J. Chem. Phys.},
volume = {114},
number = {16},
pages = {6983-6993},
year = {2001},
doi = {10.1063/1.1358866},

URL = { 
        https://doi.org/10.1063/1.1358866
    
},
eprint = { 
        https://doi.org/10.1063/1.1358866
    
}

}


@article{Kohn_Olsen_OCC_not_FCI,
author = {Köhn,Andreas  and Olsen,Jeppe },
title = {Orbital-optimized coupled-cluster theory does not reproduce the full configuration-interaction limit},
journal = {J. Chem. Phys.},
volume = {122},
number = {8},
pages = {084116},
year = {2005},
doi = {10.1063/1.1850918},

URL = { 
        https://doi.org/10.1063/1.1850918
    
},
eprint = { 
        https://doi.org/10.1063/1.1850918
    
}

}

@book{HairerLubichWanner_GNI,
address = {Berlin},
author = {Hairer, Ernst and Lubich, Christian and Wanner, Gerhard},
edition = {2nd},
publisher = {Springer},
title = {{Geometric Numerical Integration}},
year = {2006}
}

@article{Bozkaya_OMP2_2011,
author = {Bozkaya,Uğur  and Turney,Justin M.  and Yamaguchi,Yukio  and Schaefer,Henry F.  and Sherrill,C. David },
title = {Quadratically convergent algorithm for orbital optimization in the orbital-optimized coupled-cluster doubles method and in orbital-optimized second-order Møller-Plesset perturbation theory},
journal = {J. Chem. Phys.},
volume = {135},
number = {10},
pages = {104103},
year = {2011},
doi = {10.1063/1.3631129},

URL = { 
        https://doi.org/10.1063/1.3631129
    
},
eprint = { 
        https://doi.org/10.1063/1.3631129
    
}

}

@article{OATDCC_2012,
author = {Kvaal,Simen },
title = {Ab initio quantum dynamics using coupled-cluster},
journal = {J. Chem. Phys.},
volume = {136},
number = {19},
pages = {194109},
year = {2012},
doi = {10.1063/1.4718427},

URL = { 
        https://doi.org/10.1063/1.4718427
    
},
eprint = { 
        https://doi.org/10.1063/1.4718427
    
}

}

@article{Coriani_Core_2012,
  title = {Coupled-cluster response theory for near-edge x-ray-absorption fine structure of atoms and molecules},
  author = {Coriani, Sonia and Christiansen, Ove and Fransson, Thomas and Norman, Patrick},
  journal = {Phys. Rev. A},
  volume = {85},
  issue = {2},
  pages = {022507},
  numpages = {8},
  year = {2012},
  month = {Feb},
  publisher = {American Physical Society},
  doi = {10.1103/PhysRevA.85.022507},
  url = {https://link.aps.org/doi/10.1103/PhysRevA.85.022507}
}
@article{Coriani2012,
author = {Coriani, Sonia and Fransson, Thomas and Christiansen, Ove and Norman, Patrick},
doi = {10.1021/CT200919E},
journal = {J. Chem. Theory Comput.},
pages = {1616--1628},
title = {{Asymmetric-Lanczos-Chain-Driven Implementation of Electronic Resonance Convergent Coupled-Cluster Linear Response Theory}},
volume = {8},
year = {2012}
}


@article{Li_hyperpol_2013,
author = {Ding,Feizhi  and Van Kuiken,Benjamin E.  and Eichinger,Bruce E.  and Li,Xiaosong },
title = {An efficient method for calculating dynamical hyperpolarizabilities using real-time time-dependent density functional theory},
journal = {J. Chem. Phys.},
volume = {138},
number = {6},
pages = {064104},
year = {2013},
doi = {10.1063/1.4790583},

URL = { 
        https://doi.org/10.1063/1.4790583
    
},
eprint = { 
        https://doi.org/10.1063/1.4790583
    
}

}

@book{helgaker2014molecular,
  title={Molecular electronic-structure theory},
  author={Helgaker, Trygve and J{\o}rgensen, Poul and Olsen, Jeppe},
  year={2014},
  publisher={John Wiley \& Sons}
}

@article{Aidas2014,
author = {Aidas, Kestutis and Angeli, Celestino and Bak, Keld L. and Bakken, Vebj{\o}rn and Bast, Radovan and Boman, Linus and Christiansen, Ove and Cimiraglia, Renzo and Coriani, Sonia and Dahle, P{\aa}l and Dalskov, Erik K. and Ekstr{\"{o}}m, Ulf and Enevoldsen, Thomas and Eriksen, Janus J. and Ettenhuber, Patrick and Fern{\'{a}}ndez, Berta and Ferrighi, Lara and Fliegl, Heike and Frediani, Luca and Hald, Kasper and Halkier, Asger and H{\"{a}}ttig, Christof and Heiberg, Hanne and Helgaker, Trygve and Hennum, Alf Christian and Hettema, Hinne and Hjertenaes, Eirik and H{\o}st, Stinne and H{\o}yvik, Ida-Marie and Iozzi, Maria Francesca and Jans{\'{i}}k, Branislav and Jensen, Hans J{\o}rgen Aa. and Jonsson, Dan and J{\o}rgensen, Poul and Kauczor, Joanna and Kirpekar, Sheela and Kjaergaard, Thomas and Klopper, Wim and Knecht, Stefan and Kobayashi, Rika and Koch, Henrik and Kongsted, Jacob and Krapp, Andreas and Kristensen, Kasper and Ligabue, Andrea and Lutnaes, Ola B. and Melo, Juan I. and Mikkelsen, Kurt V. and Myhre, Rolf H. and Neiss, Christian and Nielsen, Christian B. and Norman, Patrick and Olsen, Jeppe and Olsen, J{\'{o}}gvan Magnus H. and Osted, Anders and Packer, Martin J. and Pawlowski, Filip and Pedersen, Thomas B. and Provasi, Patricio F. and Reine, Simen and Rinkevicius, Zilvinas and Ruden, Torgeir A. and Ruud, Kenneth and Rybkin, Vladimir V. and Sa{\l}ek, Pawel and Samson, Claire C. M. and S{\'{a}}nchez de Mer{\'{a}}s, Alfredo and Saue, Trond and Sauer, Stephan P. A. and Schimmelpfennig, Bernd and Sneskov, Kristian and Steindal, Arnfinn H. and Sylvester-Hvid, Kristian O. and Taylor, Peter R. and Teale, Andrew M. and Tellgren, Erik I. and Tew, David P. and Thorvaldsen, Andreas J. and Th{\o}gersen, Lea and Vahtras, Olav and Watson, Mark A. and Wilson, David J. D. and Ziolkowski, Marcin and {\AA}gren, Hans},
doi = {10.1002/wcms.1172},
issn = {17590876},
journal = {Wiley Interdiscip. Rev. Comput. Mol. Sci.},
pages = {269--284},
title = {{The Dalton quantum chemistry program system}},
volume = {4},
year = {2014}
}

@article{Olsen2020,
author = {Olsen, J{\'{o}}gvan Magnus Haugaard and Reine, Simen and Vahtras, Olav and Kjellgren, Erik and Reinholdt, Peter and {Hjorth Dundas}, Karen Oda and Li, Xin and Cukras, Janusz and Ringholm, Magnus and Hedeg{\aa}rd, Erik D and {Di Remigio}, Roberto and List, Nanna H. and Faber, Rasmus and {Cabral Tenorio}, Bruno Nunes and Bast, Radovan and Pedersen, Thomas Bondo and Rinkevicius, Zilvinas and Sauer, Stephan P. A. and Mikkelsen, Kurt V and Kongsted, Jacob and Coriani, Sonia and Ruud, Kenneth and Helgaker, Trygve and Jensen, Hans J{\o}rgen Aa. and Norman, Patrick},
doi = {10.1063/1.5144298},
journal = {J. Chem. Phys.},
pages = {214115},
title = {{Dalton Project: A Python platform for molecular- and electronic-structure simulations of complex systems}},
url = {https://doi.org/10.1063/1.5144298 http://aip.scitation.org/doi/10.1063/1.5144298},
volume = {152},
year = {2020}
}

@article{Myhre_NOCC_FCI,
author = {Myhre,Rolf H. },
title = {Demonstrating that the nonorthogonal orbital optimized coupled cluster model converges to full configuration interaction},
journal = {J. Chem. Phys.},
volume = {148},
number = {9},
pages = {094110},
year = {2018},
doi = {10.1063/1.5006160},

URL = { 
        https://doi.org/10.1063/1.5006160
    
},
eprint = { 
        https://doi.org/10.1063/1.5006160
    
}

}

@article{Repsisky_2015,
author = {Repisky, Michal and Konecny, Lukas and Kadek, Marius and Komorovsky, Stanislav and Malkin, Olga L. and Malkin, Vladimir G. and Ruud, Kenneth},
title = {Excitation Energies from Real-Time Propagation of the Four-Component Dirac–Kohn–Sham Equation},
journal = {J. Chem. Theory Comput.},
volume = {11},
number = {3},
pages = {980-991},
year = {2015},
doi = {10.1021/ct501078d},
URL = { 
        https://doi.org/10.1021/ct501078d
    
},
eprint = { 
        https://doi.org/10.1021/ct501078d
    
}

}

@article{goings2016atomic,
  title={An atomic orbital based real-time time-dependent density functional theory for computing electronic circular dichroism band spectra},
  author={Goings, Joshua J and Li, Xiaosong},
  journal={J. Chem. Phys.},
  volume={144},
  number={23},
  pages={234102},
  year={2016},
  publisher={AIP Publishing LLC}
}


@article{TDOCCD_Sato,
author = {Sato,Takeshi  and Pathak,Himadri  and Orimo,Yuki  and Ishikawa,Kenichi L. },
title = {Time-dependent optimized coupled-cluster method for multielectron dynamics},
journal = {J. Chem. Phys.},
volume = {148},
number = {5},
pages = {051101},
year = {2018},
doi = {10.1063/1.5020633},

URL = { 
        https://doi.org/10.1063/1.5020633
    
},
eprint = { 
        https://doi.org/10.1063/1.5020633
    
}

}

@article{Sun2018,
author = {Sun, Qiming and Berkelbach, Timothy C. and Blunt, Nick S. and Booth, George H. and Guo, Sheng and Li, Zhendong and Liu, Junzi and McClain, James D. and Sayfutyarova, Elvira R. and Sharma, Sandeep and Wouters, Sebastian and Chan, Garnet Kin Lic},
doi = {10.1002/wcms.1340},
journal = {Wiley Interdiscip. Rev. Comput. Mol. Sci.},
pages = {e1340},
title = {{PySCF: the Python‐based simulations of chemistry framework}},
volume = {8},
year = {2018}
}

@article{Pedersen2019,
author = {Pedersen, Thomas Bondo and Kvaal, Simen},
doi = {10.1063/1.5085390},
journal = {J. Chem. Phys.},
pages = {144106},
title = {{Symplectic integration and physical interpretation of time-dependent coupled-cluster theory}},
volume = {150},
year = {2019}
}

@article{Pritchard2019,
author = {Pritchard, Benjamin P. and Altarawy, Doaa and Didier, Brett and Gibson, Tara D. and Windus, Theresa L.},
doi = {10.1021/acs.jcim.9b00725},
journal = {J. Chem. Inf. Model.},
pages = {4814--4820},
title = {{New Basis Set Exchange: An Open, Up-to-Date Resource for the Molecular Sciences Community}},
volume = {59},
year = {2019}
}

@article{OMP2_Sato_I,
author = {Pathak,Himadri  and Sato,Takeshi  and Ishikawa,Kenichi L. },
title = {Time-dependent optimized coupled-cluster method for multielectron dynamics. III. A second-order many-body perturbation approximation},
journal = {J. Chem. Phys.},
volume = {153},
number = {3},
pages = {034110},
year = {2020},
doi = {10.1063/5.0008789},

URL = { 
        https://doi.org/10.1063/5.0008789
    
},
eprint = { 
        https://doi.org/10.1063/5.0008789
    
}

}

@article{OMP2_Sato_II,
author = {Himadri Pathak and Takeshi Sato and Kenichi L. Ishikawa},
title = {Study of laser-driven multielectron dynamics of Ne atom using time-dependent optimised second-order many-body perturbation theory},
journal = {Mol. Phys.},
volume = {118},
number = {21-22},
pages = {e1813910},
year  = {2020},
publisher = {Taylor & Francis},
doi = {10.1080/00268976.2020.1813910},

URL = { 
        https://doi.org/10.1080/00268976.2020.1813910
    
},
eprint = { 
        https://doi.org/10.1080/00268976.2020.1813910
    
}

}

@article{Bartlett_Core_2019,
author = {Park,Young Choon  and Perera,Ajith  and Bartlett,Rodney J. },
title = {Equation of motion coupled-cluster for core excitation spectra: Two complementary approaches},
journal = {J. Chem. Phys.},
volume = {151},
number = {16},
pages = {164117},
year = {2019},
doi = {10.1063/1.5117841},

URL = { 
        https://doi.org/10.1063/1.5117841
    
},
eprint = { 
        https://doi.org/10.1063/1.5117841
    
}

}

@article{Dunning1989,
author = {{Dunning, Jr.}, Thom H},
doi = {10.1063/1.456153},
journal = {J. Chem. Phys.},
pages = {1007--1023},
title = {{Gaussian basis sets for use in correlated molecular calculations. I. The atoms boron through neon and hydrogen}},
volume = {90},
year = {1989}
}

@article{Kendall1992,
author = {Kendall, Rick A and {Dunning, Jr.}, Thom H and Harrison, Robert J},
doi = {10.1063/1.462569},
journal = {J. Chem. Phys.},
pages = {6796--7006},
title = {{Electron affinities of the first-row atoms revisited. Systematic basis sets and wave functions}},
volume = {96},
year = {1992}
}

@article{Woon1994,
author = {Woon, David E and {Dunning, Jr.}, Thom H},
doi = {10.1063/1.466439},
journal = {J. Chem. Phys.},
pages = {2975--2988},
title = {{Gaussian basis sets for use in correlated calculations. IV. Calculation of static electrical response properties}},
volume = {100},
year = {1994}
}

@article{Koch1990,
author = {Koch, Henrik and J{\o}rgensen, Poul},
doi = {10.1063/1.458814},
journal = {J. Chem. Phys.},
pages = {3333--3344},
title = {{Coupled cluster response functions}},
url = {http://aip.scitation.org/doi/10.1063/1.458814},
volume = {93},
year = {1990}
}

@article{Kristiansen2020,
author = {Kristiansen, H{\aa}kon Emil and Sch{\o}yen, {\O}yvind Sigmundson and Kvaal, Simen and Pedersen, Thomas Bondo},
doi = {10.1063/1.5142276},
journal = {J. Chem. Phys.},
pages = {071102},
title = {{Numerical stability of time-dependent coupled-cluster methods for many-electron dynamics in intense laser pulses}},
url = {http://aip.scitation.org/doi/10.1063/1.5142276},
volume = {152},
year = {2020}
}

@article{Pedersen2021,
author = {Pedersen, Thomas Bondo and Kristiansen, H{\aa}kon Emil and Bodenstein, Tilmann and Kvaal, Simen and Sch{\o}yen, {\O}yvind Sigmundson},
doi = {10.1021/acs.jctc.0c00977},
journal = {J. Chem. Theory Comput.},
pages = {388--404},
title = {{Interpretation of coupled-cluster many-electron dynamics in terms of stationary states}},
volume = {17},
year = {2021}
}

@article{Schreiber2008,
author = {Schreiber, Marko and Silva-Junior, Mario R and Sauer, Stephan P A and Thiel, Walter},
doi = {10.1063/1.2889385},
journal = {J. Chem. Phys.},
pages = {134110},
title = {{Benchmarks for electronically excited states: CASPT2, CC2, CCSD, and CC3}},
volume = {128},
year = {2008}
}

@article{Jørgensen2020,
author = {J{\o}rgensen, Maria W. and Faber, Rasmus and Ligabue, Andrea and Sauer, Stephan P.A.},
doi = {10.1021/acs.jctc.9b01300},
journal = {J. Chem. Theory Comput.},
pages = {3006--3018},
title = {{Benchmarking Correlated Methods for Frequency-Dependent Polarizabilities: Aromatic Molecules with the CC3, CCSD, CC2, SOPPA, SOPPA(CC2), and SOPPA(CCSD) Methods}},
volume = {16},
year = {2020}
}

@inbook{Christiansen2006,
address = {Dordrecht},
author = {Christiansen, Ove and Coriani, Sonia and Gauss, J{\"{u}}rgen and H{\"{a}}ttig, Christof and J{\o}rgensen, Poul and Paw{\l}owski, Filip and Rizzo, Antonio},
booktitle = {Non-Linear Optical Properties of Matter: From Molecules to Condensed Phases},
chapter = {2},
doi = {10.1007/1-4020-4850-5_2},
editor = {Papadopoulos, Manthos G and Sadlej, Andrzej J and Leszczynski, Jerzy},
pages = {51--99},
publisher = {Springer Netherlands},
title = {{Accurate Nonlinear Optical Properties for Small Molecules}},
year = {2006}
}


@inbook{hastie_linear_2009,
  author="Hastie, Trevor
  and Tibshirani, Robert
  and Friedman, Jerome",
  title="Linear Methods for Regression",
  bookTitle="The Elements of Statistical Learning: Data Mining, Inference, and Prediction",
  year="2009",
  publisher="Springer New York",
  address="New York, NY",
  pages="43--99", 
  isbn="978-0-387-84858-7",
  doi="10.1007/978-0-387-84858-7_3",
}

@article{Olsen1985,
author = {Olsen, Jeppe and J{\o}rgensen, Poul},
doi = {10.1063/1.448223},
journal = {J. Chem. Phys.},
pages = {3235--3264},
title = {{Linear and nonlinear response functions for an exact state and for an MCSCF state}},
volume = {82},
year = {1985}
}

@article{Li2020,
author = {Li, Xiaosong and Govind, Niranjan and Isborn, Christine and DePrince, A. Eugene and Lopata, Kenneth},
doi = {10.1021/acs.chemrev.0c00223},
journal = {Chem. Rev.},
pages = {9951--9993},
title = {{Real-Time Time-Dependent Electronic Structure Theory}},
volume = {120},
year = {2020}
}

@article{Runge1984,
author = {Runge, Erich and Gross, E. K.U.},
doi = {10.1103/PhysRevLett.52.997},
journal = {Phys. Rev. Lett.},
number = {12},
pages = {997--1000},
title = {{Density-functional theory for time-dependent systems}},
volume = {52},
year = {1984}
}

@article{VanLeeuwen1999,
author = {van Leeuwen, Robert},
doi = {10.1103/PhysRevLett.82.3863},
journal = {Phys. Rev. Lett.},
pages = {3863--3866},
title = {{Mapping from densities to potentials in time-dependent density-functional theory}},
volume = {82},
year = {1999}
}

@book{Ullrich2012,
address = {Oxford},
author = {Ullrich, Carsten A},
isbn = {978–0–19–956302–9},
publisher = {Oxford University Press},
title = {{Time-Dependent Density-Functional Theory}},
year = {2012}
}

@article{Zanghellini2003,
author = {Zanghellini, J. and Kitzler, M. and Fabian, C. and Brabec, T. and Scrinzi, A.},
journal = {Laser Phys.},
pages = {1064--1068},
title = {{An MCTDHF Approach to Multielectron Dynamics in Laser Fields}},
volume = {13},
year = {2003}
}

@article{Kato2004,
author = {Kato, Tsuyoshi and Kono, Hirohiko},
doi = {10.1016/j.cplett.2004.05.106},
journal = {Chem. Phys. Lett.},
pages = {533--540},
title = {{Time-dependent multiconfiguration theory for electronic dynamics of molecules in an intense laser field}},
volume = {392},
year = {2004}
}

@book{Meyer2009,
Address = {Weinheim, Germany},
Editor = {Meyer, H.-D. and Gatti, F. and Worth, G.A.},
Publisher = {Wiley},
Title = {{Multidimensional Quantum Dynamics: MCTDH Theory and Applications}},
Year = {2009}
}

@article{Hochstuhl2014,
author = {Hochstuhl, D. and Hinz, C. M. and Bonitz, M.},
doi = {10.1140/epjst/e2014-02092-3},
journal = {Eur. Phys. J. Spec. Top.},
pages = {177--336},
title = {{Time-dependent multiconfiguration methods for the numerical simulation of photoionization processes of many-electron atoms}},
volume = {223},
year = {2014}
}

@article{Sato2013,
author = {Sato, Takeshi and Ishikawa, Kenichi L.},
doi = {10.1103/PhysRevA.88.023402},
journal = {Phys. Rev. A},
pages = {023402},
title = {{Time-dependent complete-active-space self-consistent-field method for multielectron dynamics in intense laser fields}},
volume = {88},
year = {2013}
}

@article{Miyagi2013,
author = {Miyagi, Haruhide and Madsen, Lars Bojer},
doi = {10.1103/PhysRevA.87.062511},
journal = {Phys. Rev. A},
pages = {062511},
title = {{Time-dependent restricted-active-space self-consistent-field theory for laser-driven many-electron dynamics}},
volume = {87},
year = {2013}
}

@article{Bauch2014,
author = {Bauch, S. and S{\o}rensen, L. K. and Madsen, L. B.},
doi = {10.1103/PhysRevA.90.062508},
journal = {Phys. Rev. A},
pages = {062508},
title = {{Time-dependent generalized-active-space configuration-interaction approach to photoionization dynamics of atoms and molecules}},
volume = {90},
year = {2014}
}

@article{Huber2011,
author = {Huber, Christian and Klamroth, Tillmann},
doi = {10.1063/1.3530807},
journal = {J. Chem. Phys.},
pages = {054113},
title = {{Explicitly time-dependent coupled cluster singles doubles calculations of laser-driven many-electron dynamics}},
volume = {134},
year = {2011}
}

@article{Skeidsvoll2020,
author = {Skeidsvoll, Andreas S. and Balbi, Alice and Koch, Henrik},
doi = {10.1103/PhysRevA.102.023115},
journal = {Phys. Rev. A},
pages = {023115},
title = {{Time-dependent coupled-cluster theory for ultrafast transient-absorption spectroscopy}},
volume = {102},
year = {2020}
}

@article{Skeidsvoll2022,
author = {Skeidsvoll, Andreas S. and Moitra, Torsha and Balbi, Alice and Paul, Alexander C. and Coriani, Sonia and Koch, Henrik},
doi = {10.1103/PHYSREVA.105.023103/FIGURES/6/MEDIUM},
journal = {Phys. Rev. A},
pages = {023103},
title = {{Simulating weak-field attosecond processes with a Lanczos reduced basis approach to time-dependent equation-of-motion coupled-cluster theory}},
volume = {105},
year = {2022}
}

@article{Pathak2020,
author = {Pathak, Himadri and Sato, Takeshi and Ishikawa, Kenichi L.},
doi = {10.1063/1.5143747},
journal = {J. Chem. Phys.},
pages = {124115},
title = {{Time-dependent optimized coupled-cluster method for multielectron dynamics. II. A coupled electron-pair approximation}},
volume = {152},
year = {2020}
}

@article{Nascimento2019,
author = {Nascimento, Daniel R. and DePrince, A. Eugene},
doi = {10.1063/1.5125494},
journal = {J. Chem. Phys.},
pages = {204107},
title = {{A general time-domain formulation of equation-of-motion coupled-cluster theory for linear spectroscopy}},
volume = {151},
year = {2019}
}

@article{Nascimento2016,
author = {Nascimento, Daniel R. and DePrince, A. Eugene},
doi = {10.1021/acs.jctc.6b00796},
journal = {J. Chem. Theory Comput.},
pages = {5834--5840},
title = {{Linear Absorption Spectra from Explicitly Time-Dependent Equation-of-Motion Coupled-Cluster Theory}},
url = {http://pubs.acs.org/doi/abs/10.1021/acs.jctc.6b00796},
volume = {12},
year = {2016}
}

@article{Nascimento2017,
author = {Nascimento, Daniel R. and DePrince, A. Eugene},
doi = {10.1021/acs.jpclett.7b01206},
journal = {J. Phys. Chem. Lett.},
pages = {2951--2957},
title = {{Simulation of Near-Edge X-ray Absorption Fine Structure with Time-Dependent Equation-of-Motion Coupled-Cluster Theory}},
volume = {8},
year = {2017}
}

@article{Koulias2019,
author = {Koulias, Lauren N. and Williams-Young, David B. and Nascimento, Daniel R. and Deprince, A. Eugene and Li, Xiaosong},
doi = {10.1021/acs.jctc.9b00729},
journal = {J. Chem. Theory Comput.},
pages = {6617--6624},
title = {{Relativistic Real-Time Time-Dependent Equation-of-Motion Coupled-Cluster}},
volume = {15},
year = {2019}
}

@article{Cooper2021,
author = {Cooper, Brandon C. and Koulias, Lauren N. and Nascimento, Daniel R. and Li, Xiaosong and DePrince, A. Eugene},
doi = {10.1021/acs.jpca.1c01102},
journal = {J. Phys. Chem. A},
pages = {5438--5447},
title = {{Short Iterative Lanczos Integration in Time-Dependent Equation-of-Motion Coupled-Cluster Theory}},
volume = {125},
year = {2021}
}

@article{Park2021,
author = {Park, Young Choon and Perera, Ajith and Bartlett, Rodney J.},
doi = {10.1063/5.0059276},
journal = {J. Chem. Phys.},
title = {{Equation of motion coupled-cluster study of core excitation spectra II: Beyond the dipole approximation}},
volume = {155},
year = {2021}
}

@article{Crawford2019,
author = {Crawford, T. Daniel and Kumar, Ashutosh and Bazant{\'{e}}, Alexandre P. and Remigio, Roberto Di},
doi = {10.1002/WCMS.1406},
journal = {Wiley Interdiscip. Rev. Comput. Mol. Sci.},
pages = {e1406},
title = {{Reduced-scaling coupled cluster response theory: Challenges and opportunities}},
volume = {9},
year = {2019}
}

@article{Bartlett2007,
author = {Bartlett, Rodney and Musial, Monika},
doi = {10.1103/RevModPhys.79.291},
journal = {Rev. Mod. Phys.},
pages = {291--352},
title = {{Coupled-cluster theory in quantum chemistry}},
volume = {79},
year = {2007}
}

@article{Bartlett2012,
author = {Bartlett, Rodney J.},
doi = {10.1002/wcms.76},
journal = {Wiley Interdiscip. Rev. Comput. Mol. Sci.},
pages = {126--138},
title = {{Coupled-cluster theory and its equation-of-motion extensions}},
volume = {2},
year = {2012}
}

@article{Krylov1998,
author = {Krylov, Anna I. and Sherrill, C. David and Byrd, Edward F.C. and Head-Gordon, Martin},
doi = {10.1063/1.477764},
journal = {J. Chem. Phys.},
pages = {10669--10678},
title = {{Size-consistent wave functions for nondynamical correlation energy: The valence active space optimized orbital coupled-cluster doubles model}},
volume = {109},
year = {1998}
}

@article{Krylov2008,
author = {Krylov, Anna I.},
doi = {10.1146/annurev.physchem.59.032607.093602},
journal = {Annu. Rev. Phys. Chem.},
pages = {433--462},
title = {{Equation-of-Motion Coupled-Cluster Methods for Open-Shell and Electronically Excited Species: The Hitchhiker's Guide to Fock Space}},
volume = {59},
year = {2008}
}

@article{Hoodbhoy1978,
author = {Hoodbhoy, P. and Negele, J. W.},
doi = {10.1103/PhysRevC.18.2380},
journal = {Phys. Rev. C},
pages = {2380--2394},
title = {{Time-dependent coupled-cluster approximation to nuclear dynamics. I. Application to a solvable model}},
volume = {18},
year = {1978}
}

@article{Pedersen1997,
author = {Pedersen, Thomas Bondo and Koch, Henrik},
doi = {10.1063/1.473814},
file = {:Users/tbp/Documents/Mendeley Desktop/Pedersen, Koch - 1997 - Coupled cluster response functions revisited.pdf:pdf},
journal = {J. Chem. Phys.},
pages = {8059--8072},
title = {{Coupled cluster response functions revisited}},
volume = {106},
year = {1997}
}

@article{Watson2013,
author = {Watson, Thomas J. and Bartlett, Rodney J.},
doi = {10.1016/J.CPLETT.2012.08.046},
journal = {Chem. Phys. Lett.},
pages = {235--238},
title = {{Infinite order relaxation effects for core ionization energies with a variational coupled cluster ansatz}},
volume = {555},
year = {2013}
}
