# Supplementary material for: Linear and Nonlinear Optical Properties from TDOMP2 Theory
Source: J Chem Theory Comput. 2022 Apr 18;18(6):3687–702. doi: 10.1021/acs.jctc.1c01309 (PMC9202312; doi:10.1021/acs.jctc.1c01309)
Supplement: Supplementary file 1 — ct1c01309_si_001.zip [file ct1c01309_si_001.zip › supplementary.tex]

%%%%%%%%%%%%%%%%%%%%%%%%%%%%%%%%%%%%%%%%%%%%%%%%%%%%%%%%%%%%%%%%%%%%%
%% This is a (brief) model paper using the achemso class
%% The document class accepts keyval options, which should include
%% the target journal and optionally the manuscript type. 
%%%%%%%%%%%%%%%%%%%%%%%%%%%%%%%%%%%%%%%%%%%%%%%%%%%%%%%%%%%%%%%%%%%%%
\documentclass[journal=jctcce,manuscript=article]{achemso}
%\documentclass[journal=jctcce,manuscript=article,layout=twocolumn]{achemso}

%%%%%%%%%%%%%%%%%%%%%%%%%%%%%%%%%%%%%%%%%%%%%%%%%%%%%%%%%%%%%%%%%%%%%
%% Place any additional packages needed here.  Only include packages
%% which are essential, to avoid problems later. Do NOT use any
%% packages which require e-TeX (for example etoolbox): the e-TeX
%% extensions are not currently available on the ACS conversion
%% servers.
%%%%%%%%%%%%%%%%%%%%%%%%%%%%%%%%%%%%%%%%%%%%%%%%%%%%%%%%%%%%%%%%%%%%%
\usepackage[version=3]{mhchem} % Formula subscripts using \ce{}
\usepackage{amsmath}
\usepackage{amssymb}
\usepackage{braket}
\usepackage{xcolor} % only needed for \mycomment
\usepackage{pgf}
\usepackage{chemformula}
\usepackage{siunitx}
\usepackage{subfig}
\usepackage{graphicx}
%%%%%%%%%%%%%%%%%%%%%%%%%%%%%%%%%%%%%%%%%%%%%%%%%%%%%%%%%%%%%%%%%%%%%
%% Meta-data block
%% ---------------
%% Each author should be given as a separate \author command.
%%
%% Corresponding authors should have an e-mail given after the author
%% name as an \email command. Phone and fax numbers can be given
%% using \phone and \fax, respectively; this information is optional.
%%
%% The affiliation of authors is given after the authors; each
%% \affiliation command applies to all preceding authors not already
%% assigned an affiliation.
%%
%% The affiliation takes an option argument for the short name.  This
%% will typically be something like "University of Somewhere".
%%
%% The \altaffiliation macro should be used for new address, etc.
%% On the other hand, \alsoaffiliation is used on a per author basis
%% when authors are associated with multiple institutions.
%%%%%%%%%%%%%%%%%%%%%%%%%%%%%%%%%%%%%%%%%%%%%%%%%%%%%%%%%%%%%%%%%%%%%
\author{Håkon Emil Kristiansen}
\email{h.e.kristiansen@kjemi.uio.no}
\author{Benedicte Sverdrup Ofstad}
\author{Eirill Hauge}
\affiliation[Hylleraas Centre]
{Hylleraas Centre for Quantum Molecular Sciences, Department of Chemistry, University of Oslo, N-0315 Oslo, Norway}
\alsoaffiliation[Simula]{Simula Research Laboratory, Kristian Augusts gate 23, 0164 Oslo, Norway}
\author{Einar Aurbakken}
\affiliation[Hylleraas Centre]
{Hylleraas Centre for Quantum Molecular Sciences, Department of Chemistry, University of Oslo, N-0315 Oslo, Norway}
\author{Øyvind Sigmundson Sch{\o}yen}
\affiliation{Department of Physics, University of Oslo, N-0316 Oslo, Norway}
\author{Simen Kvaal}
\affiliation[CAS]
{Centre for Advanced Study at the Norwegian Academy of Science and Letters, Drammensveien 78, N-0271 Oslo, Norway}
\alsoaffiliation[Hylleraas Centre]
{Hylleraas Centre for Quantum Molecular Sciences, Department of Chemistry, University of Oslo, N-0315 Oslo, Norway}
\author{Thomas Bondo Pedersen}
\affiliation[CAS]
{Centre for Advanced Study at the Norwegian Academy of Science and Letters, Drammensveien 78, N-0271 Oslo, Norway}
\alsoaffiliation[Hylleraas Centre]
{Hylleraas Centre for Quantum Molecular Sciences, Department of Chemistry, University of Oslo, N-0315 Oslo, Norway}
\email{t.b.pedersen@kjemi.uio.no}

%%%%%%%%%%%%%%%%%%%%%%%%%%%%%%%%%%%%%%%%%%%%%%%%%%%%%%%%%%%%%%%%%%%%%
%% The document title should be given as usual. Some journals require
%% a running title from the author: this should be supplied as an
%% optional argument to \title.
%%%%%%%%%%%%%%%%%%%%%%%%%%%%%%%%%%%%%%%%%%%%%%%%%%%%%%%%%%%%%%%%%%%%%
\title[SI: Optical Properties from TDOMP2]{Supporting Information for\\ ``Linear and Nonlinear Optical Properties from TDOMP2 Theory''}

%%%%%%%%%%%%%%%%%%%%%%%%%%%%%%%%%%%%%%%%%%%%%%%%%%%%%%%%%%%%%%%%%%%%%
%% Some journals require a list of abbreviations or keywords to be
%% supplied. These should be set up here, and will be printed after
%% the title and author information, if needed.
%%%%%%%%%%%%%%%%%%%%%%%%%%%%%%%%%%%%%%%%%%%%%%%%%%%%%%%%%%%%%%%%%%%%%
%\abbreviations{IR,NMR,UV}
%\keywords{American Chemical Society, \LaTeX}

%%%%%%%%%%%%%%%%%%%%%%%%%%%%%%%%%%%%%%%%%%%%%%%%%%%%%%%%%%%%%%%%%%%%%
%% The manuscript does not need to include \maketitle, which is
%% executed automatically.
%%%%%%%%%%%%%%%%%%%%%%%%%%%%%%%%%%%%%%%%%%%%%%%%%%%%%%%%%%%%%%%%%%%%%
\begin{document}
%%%%%%%%%%%%%%%%%%%%%%%%%%%%%%%%%%%%%%%%%%%%%%%%%%%%%%%%%%%%%%%%%%%%%
%% The "tocentry" environment can be used to create an entry for the
%% graphical table of contents. It is given here as some journals
%% require that it is printed as part of the abstract page. It will
%% be automatically moved as appropriate.
%%%%%%%%%%%%%%%%%%%%%%%%%%%%%%%%%%%%%%%%%%%%%%%%%%%%%%%%%%%%%%%%%%%%%
%\begin{tocentry}
%\centering
%\includegraphics{TOC.pdf}
%\end{tocentry}

%%%%%%%%%%%%%%%%%%%%%%%%%%%%%%%%%%%%%%%%%%%%%%%%%%%%%%%%%%%%%%%%%%%%%
%% The abstract environment will automatically gobble the contents
%% if an abstract is not used by the target journal.
%%%%%%%%%%%%%%%%%%%%%%%%%%%%%%%%%%%%%%%%%%%%%%%%%%%%%%%%%%%%%%%%%%%%%
\begin{abstract}
The Supporting Information gives algebraic expressions for the closed-shell spin-restricted OMP2 method, molecular geometries,
electronic ground-state energies and dipole moments,
and a comparison of TDCC2 absorption spectra with those from LRCC2 theory from $0$--$930\,\text{eV}$.
\end{abstract}

\section{Closed-shell spin-restricted OMP2 expressions}
We now assume closed-shell systems where each orbital is doubly occupied. Then the expression for the fock matrix is given by
\begin{equation}
f^p_q = h^p_q + 2u^{pj}_{qj}-u^{pj}_{jq}.
\end{equation}

Using the following biorthogonal paramterization of $\hat{\Lambda}, \hat{T}$, 
\begin{align*}
\hat{T}_2 &= \frac{1}{2} \sum_{abij} \tau^{ab}_{ij} \hat{E}^a_i \hat{E}^b_j, \\
\hat{\Lambda}_2 &= \frac{1}{2} \sum_{abij} \lambda^{ij}_{ab}\left( \frac{1}{3} \hat{E}^j_b \hat{E}^i_a + \frac{1}{6} \hat{E}^i_b \hat{E}^j_a \right),  
\end{align*}
the derivatives of the OMP2 Hamilton function w.r.t $(\lambda^{ij}_{ab}, \kappa^i_a)$ are given by  
\begin{align}
\frac{\partial \mathcal{H}}{\partial \lambda^{ij}_{ab}} &= u^{ab}_{ij} + P^{ab}_{ij} \left( f^a_c \tau^{cb}_{ij} - f^k_i \tau^{ab}_{kj} \right),  \\
\frac{\partial \mathcal{H}}{\partial \kappa^i_a} &= h^b_i \gamma^a_b - h^a_j \gamma^j_i +  u^{pq}_{ir}\Gamma^{ar}_{pq}-u^{aq}_{rs}\Gamma^{rs}_{iq}.
\end{align}
Furthermore, one can show that 
\begin{equation}
\lambda^{ij}_{ab} = 2(2\tau^{ab}_{ij}-\tau^{ab}_{ji})^*.
\end{equation}

The expressions for the one- and two-body density matrices are given by 
\begin{align}
\gamma_i^j &= 2\delta^j_i + (\gamma_c)^j_i, \ \ (\gamma_c)^j_i = - \lambda^{kj}_{ab}\tau^{ab}_{ki} \\
\gamma^b_a &= \lambda^{ij}_{ac} \tau^{bc}_{ij}
\end{align}
and 
\begin{align}
\Gamma^{kl}_{ij} &= 4\delta^k_i\delta^l_j - 2 \delta^l_i\delta^k_j + \hat{P}^{kl}_{ij} \left(-2\delta^k_i(\gamma_{c})^l_j + \delta^k_j(\gamma_{c})^l_i \right), \\
\Gamma^{ab}_{ij} &= 2(2\tau^{ab}_{ij}-\tau^{ab}_{ji}), \\
\Gamma^{ij}_{ab} &= \lambda^{ij}_{ab} = 2(2\tau^{ij}_{ab}-\tau^{ji}_{ab})^* = (\Gamma^{ab}_{ij})^*, \\
\Gamma^{jb}_{ia} &= 2\delta^j_i\gamma^b_a = \Gamma^{bj}_{ai}, \\
\Gamma^{bj}_{ia} &= -\delta^j_i \gamma^b_a = \Gamma^{jb}_{ai}.
\end{align}

\newpage
\section{Molecular geometries}
Table~\ref{geometry} lists the molecular geometries used in the main article. 

\begin{table}
\caption{Molecular geometries (Cartesian coordinates, in Bohr).}
%\begin{tabular}{c c c c}
\centering
\begin{tabular}{l l S[table-format=+1.4] S[table-format=+1.10] S[table-format=+1.10]}
\hline\hline
\ch{HF} & H & 0.0 & 0.0 & 0.0 \\
        & F & 0.0 & 0.0 & 1.7328795 \\
\hline
\ch{H2O} & O & 0.0 & 0.0            & -0.1239093563 \\
         & H & 0.0 &  1.4299372840  & 0.9832657567 \\
         & H & 0.0 & -1.4299372840  & 0.9832657567 \\
\hline
\ch{NH3} & N & 0.0    &  0.0    &  0.2010 \\
         & H & 0.0    &  1.7641 & -0.4690 \\
         & H & 1.5277 & -0.8820 & -0.4690 \\
         & H & -1.5277& -0.8820 & -0.4690 \\
\hline
\ch{CH4} & C & 0.0 & 0.0 & 0.0 \\ 
         & H & 1.2005 & 1.2005  & 1.2005 \\ 
         & H & -1.2005 & -1.2005& 1.2005 \\
         & H & -1.2005 & 1.2005 & -1.2005 \\
         & H & 1.2005 & -1.2005 & -1.2005 \\
\hline\hline
\end{tabular}
\label{geometry}
\end{table}

\newpage
\section{Ground-state energies and electric dipole moments}

Table~\ref{groundstate_properties} lists ground-state energies and the $z$-component of the electric dipole moments computed with
the d-aug-cc-pVDZ basis set for \ch{Ne} and the aug-cc-pVDZ basis set for the remaining molecules.

\begin{table}
\centering
\caption{Ground-state energies (a.u.) and electric dipole moments (a.u.)
         for \ch{Ne}, \ch{HF}, \ch{H2O}, \ch{NH3}, \ch{CH4}.}
\begin{tabular}{l l S[table-format=+3.10] S[table-format=+1.10]}
 \hline 
 \hline
  & & {$E_0$} & {$\mu_z$} \\
 \hline
 \ch{Ne}  &  CCSD & -128.7088211871 &  0.0          \\
 		  &  OMP2 & -128.7070147802 &  0.0          \\		  
		  &  CC2  & -128.7074682467 &  0.0          \\ 
 \ch{HF}  &  CCSD & -100.2615084708 & -0.7032371436 \\
 		  &  OMP2 & -100.2601905137 & -0.7005241699 \\          
		  &  CC2  & -100.2605587124 & -0.6890477615 \\
 \ch{H2O} &  CCSD & - 76.2707676433 &  0.7290920663 \\
 		  &  OMP2 & - 76.2654705768 &  0.7247294276 \\ 		  
		  &  CC2  & - 76.2655194137 &  0.7163971417 \\
 \ch{NH3} &  CCSD & - 56.4213262714 & -0.5753808611 \\
 		  &  OMP2 & - 56.4081347405 & -0.5709463975 \\
		  &  CC2  & - 56.4080164764 & -0.5688980571 \\
 \ch{CH4} &  CCSD & - 40.3941433359 &  0.0          \\
 		  &  OMP2 & - 40.3717689870 &  0.0          \\
		  &  CC2  & - 40.3716578990 &  0.0          \\
 \hline 
 \hline
\end{tabular}
\label{groundstate_properties}
\end{table}

\section{Comparison of absorption spectra from TDCC2 and LRCC2 theory}

Figure \ref{fig:absorption_spectra_SI} shows the agreement between spectra from TDCC2 simulations and
from LRCC2 calculations using the Lanczos-chain-driven algorithm described by \citeauthor{Coriani_Core_2012}~\cite{Coriani_Core_2012,Coriani2012}
as implemented in the Dalton quantum chemistry program~\cite{Aidas2014,Olsen2020}.
The same geometries and basis sets as above were used.


%\begin{figure}
%    \centering
%    \subfloat{{\includegraphics[scale=1]{abs_spec_ne_d-aug-cc-pvdz_tdcc2_vs_lrcc2.pdf} }}\\
%    \vspace{-1.3\baselineskip}
%    \subfloat{{\includegraphics[scale=1]{abs_spec_hf_aug-cc-pvdz_tdcc2_vs_lrcc2.pdf} }}\\
%    \vspace{-1.3\baselineskip}
%    \subfloat{{\includegraphics[scale=1]{abs_spec_h2o_aug-cc-pvdz_tdcc2_vs_lrcc2.pdf} }}\\
%    \vspace{-1.3\baselineskip}
%    \subfloat{{\includegraphics[scale=1]{abs_spec_nh3_aug-cc-pvdz_tdcc2_vs_lrcc2.pdf} }} \\
%    \vspace{-1.3\baselineskip}
%    \subfloat{{\includegraphics[scale=1]{abs_spec_ch4_aug-cc-pvdz_tdcc2_vs_lrcc2.pdf} }} \\    
%    \caption{Absorption spectra computed with TDCC2 and LRCC2 for \ch{Ne}, \ch{HF}, \ch{H2O}, \ch{NH3} and \ch{CH4}.}%
%    \label{fig:absorption_spectra_SI}%
%\end{figure}

\begin{figure}
    \centering
    \subfloat{{\includegraphics[scale=1]{abs_spec_ne_d-aug-cc-pvdz_tdcc2_vs_lrcc2.pdf} }}\\
    \vspace{-1.3\baselineskip}
    \subfloat{{\includegraphics[scale=1]{abs_spec_hf_aug-cc-pvdz_tdcc2_vs_lrcc2.pdf} }}\\
    \vspace{-1.3\baselineskip}
    \subfloat{{\includegraphics[scale=1]{abs_spec_h2o_aug-cc-pvdz_tdcc2_vs_lrcc2.pdf} }}\\
    \vspace{-1.3\baselineskip}
    \subfloat{{\includegraphics[scale=1]{abs_spec_nh3_aug-cc-pvdz_tdcc2_vs_lrcc2.pdf} }} \\
    \vspace{-1.3\baselineskip}
    \subfloat{{\includegraphics[scale=1]{abs_spec_ch4_aug-cc-pvdz_tdcc2_vs_lrcc2.pdf} }} \\    
    \caption{Absorption spectra from TDCC2 simulations and LRCC2 calculations for \ch{Ne}, \ch{HF}, \ch{H2O}, \ch{NH3} and \ch{CH4}.}%
    \label{fig:absorption_spectra_SI}%
\end{figure}

\bibliography{manuscript}

\end{document}
